# Supplementary material for: Using Sensors for Player Development: Assessing Biomechanical Factors Related to Pitch Command and Velocity
Source: Sensors (Basel). 2022 Nov 4;22(21):8488. doi: 10.3390/s22218488 (PMC9655623; doi:10.3390/s22218488)
Supplement: Supplementary file 1 [file sensors-22-08488-s001.zip]

Archive with 1 entries (1 files):
- sensors-1969593-supplementary.pdf
